# Supplementary material for: Litter Species Composition and Topographic Effects on Fuels and Modeled Fire Behavior in an Oak-Hickory Forest in the Eastern USA
Source: PLoS One. 2016 Aug 18;11(8):e0159997. doi: 10.1371/journal.pone.0159997 (PMC4990339; doi:10.1371/journal.pone.0159997)
Supplement: S1 Table — Decimal latitude and longitude are provided for common gardens (S1.csv). Datum used was WGS1984. Site identifier and topographic positions (TOPO; 1 = ridges, 2 = south benches, 3 = northeast benches, and 4 = stream terraces) are indicated. (CSV) [file pone.0159997.s001.csv]

SITE	TOPO	Latitude N	Longitude W
1	1	39.209322	82.395055
1	2	39.205582	82.395037
1	3	39.210052	82.394820
1	4	39.211272	82.393547
2	1	39.208652	82.382828
2	2	39.210709	82.385190
2	3	39.210864	82.382732
2	4	39.211893	82.381466
3	1	39.203774	82.383158
3	2	39.201899	82.382945
3	3	39.203632	82.381934
3	4	39.202284	82.379737
4	1	39.192974	82.377214
4	2	39.191868	82.376510
4	3	39.193748	82.372992
4	4	39.193083	82.370481
