# Supplementary material for: Litter Species Composition and Topographic Effects on Fuels and Modeled Fire Behavior in an Oak-Hickory Forest in the Eastern USA
Source: PLoS One. 2016 Aug 18;11(8):e0159997. doi: 10.1371/journal.pone.0159997 (PMC4990339; doi:10.1371/journal.pone.0159997)
Supplement: S2 Table — The decimal latitude and longitude of each of three replicate leaf litter collection sites where maple-dominated (LITT_CODE = 1) and oak-dominated (LITT_CODE = 3) litter were collected each fall are provided (S2.csv). Datum used was WGS1984. (CSV) [file pone.0159997.s002.csv]

Replicate	LITT_CODE	Latitude N	Longitude W
1	1	39.203719	82.407828
2	1	39.199188	82.396629
3	1	39.197592	82.397650
4	3	39.207690	82.392839
5	3	39.203177	82.400977
6	3	39.194425	82.392473
