# Supplementary material for: Litter Species Composition and Topographic Effects on Fuels and Modeled Fire Behavior in an Oak-Hickory Forest in the Eastern USA
Source: PLoS One. 2016 Aug 18;11(8):e0159997. doi: 10.1371/journal.pone.0159997 (PMC4990339; doi:10.1371/journal.pone.0159997)
Supplement: S3 Table — Plot averaged values are provided in file S3.csv for modeled solar radiation (SolarRad, annual sum, MJ m-2) and the topographic moisture index (TMI). Sites and topographic positions (TOPO; 1 = ridges, 2 = south benches, 3 = northeast benches, and 4 = stream terraces) are indicated for common garden locations. (CSV) [file pone.0159997.s003.csv]

SITE	TOPO	SolarRad	TMI
1	1	159.34	0.64
1	2	165.53	2.19
1	3	141.51	3.75
1	4	141.66	3.98
2	1	163.19	0.97
2	2	166.73	3.54
2	3	141.64	3.19
2	4	147.31	7.49
3	1	156.38	1.04
3	2	165.10	2.11
3	3	139.21	3.60
3	4	141.92	2.92
4	1	162.37	0.45
4	2	166.00	2.69
4	3	143.05	3.11
4	4	162.32	1.61
