# Supplementary material for: Litter Species Composition and Topographic Effects on Fuels and Modeled Fire Behavior in an Oak-Hickory Forest in the Eastern USA
Source: PLoS One. 2016 Aug 18;11(8):e0159997. doi: 10.1371/journal.pone.0159997 (PMC4990339; doi:10.1371/journal.pone.0159997)
Supplement: S4 Table — Litter depth and loading are averaged for analysis over two replicate beds in each common garden (S4.csv). Sites, topographic positions (TOPO; 1 = ridges, 2 = south benches, 3 = northeast benches, and 4 = stream terraces), and litter type (LITT_CODE, 1 = maple dominated, 2 = mixed, and 3 = oak-dominated) are indicated. Data are separated by forest floor layer (1 = L layer; 2 = F layer, and 3 = H layer). F and H layers were combined for analyses. (CSV) [file pone.0159997.s004.csv]

SITE	TOPO	LITT_CODE	LAYER_CODE	DEPTH	LOADING
1	1	1	1	1.56	0.32
1	1	1	2	1.92	0.77
1	1	1	3	1.50	1.13
1	1	2	1	1.66	0.32
1	1	2	2	1.74	0.79
1	1	2	3	1.34	1.24
1	1	3	1	2.50	0.33
1	1	3	2	1.89	0.82
1	1	3	3	1.65	1.40
1	1	4	1	3.56	0.44
1	1	4	2	2.10	1.12
1	1	4	3	2.31	1.69
1	2	1	1	2.01	0.40
1	2	1	2	1.34	0.88
1	2	1	3	0.90	0.55
1	2	2	1	2.32	0.38
1	2	2	2	1.26	0.71
1	2	2	3	1.09	0.73
1	2	3	1	2.14	0.37
1	2	3	2	1.24	0.66
1	2	3	3	0.93	0.84
1	2	4	1	2.79	0.35
1	2	4	2	1.52	0.59
1	2	4	3	1.23	0.67
1	3	1	1	1.63	0.28
1	3	1	2	1.67	0.87
1	3	1	3	1.75	1.12
1	3	2	1	1.86	0.27
1	3	2	2	1.51	0.83
1	3	2	3	1.66	1.09
1	3	3	1	2.31	0.32
1	3	3	2	1.61	0.81
1	3	3	3	1.50	0.68
1	3	4	1	2.42	0.39
1	3	4	2	1.88	0.92
1	3	4	3	1.67	0.73
1	4	1	1	1.81	0.30
1	4	1	2	1.42	0.82
1	4	1	3	1.11	0.63
1	4	2	1	1.83	0.28
1	4	2	2	1.52	0.67
1	4	2	3	1.10	0.58
1	4	3	1	2.25	0.42
1	4	3	2	1.28	0.61
1	4	3	3	0.86	0.46
1	4	4	1	1.23	0.19
1	4	4	2	1.79	0.77
1	4	4	3	1.46	0.93
2	1	1	1	1.49	0.31
2	1	1	2	1.89	0.88
2	1	1	3	1.18	1.11
2	1	2	1	1.65	0.30
2	1	2	2	1.73	0.72
2	1	2	3	1.02	0.82
2	1	3	1	2.23	0.34
2	1	3	2	1.80	0.69
2	1	3	3	1.28	1.01
2	1	4	1	2.35	0.33
2	1	4	2	1.88	1.05
2	1	4	3	1.29	1.19
2	2	1	1	1.48	0.28
2	2	1	2	1.89	0.88
2	2	1	3	0.84	0.49
2	2	2	1	2.03	0.36
2	2	2	2	1.74	0.87
2	2	2	3	1.00	0.66
2	2	3	1	2.23	0.36
2	2	3	2	1.57	0.77
2	2	3	3	0.95	0.59
2	2	4	1	1.44	0.23
2	2	4	2	2.08	0.79
2	2	4	3	1.21	0.63
2	3	1	1	1.35	0.23
2	3	1	2	1.61	0.80
2	3	1	3	0.98	0.54
2	3	2	1	1.63	0.30
2	3	2	2	1.75	0.96
2	3	2	3	1.20	0.80
2	3	3	1	2.36	0.27
2	3	3	2	1.72	0.96
2	3	3	3	1.11	0.50
2	3	4	1	2.15	0.32
2	3	4	2	1.98	0.91
2	3	4	3	1.46	0.68
2	4	1	1	1.08	0.23
2	4	1	2	1.59	0.56
2	4	1	3	0.68	0.27
2	4	2	1	1.27	0.28
2	4	2	2	1.48	0.60
2	4	2	3	0.74	0.32
2	4	3	1	1.65	0.36
2	4	3	2	1.59	0.70
2	4	3	3	0.66	0.22
2	4	4	1	0.65	0.19
2	4	4	2	1.23	0.61
2	4	4	3	0.50	0.24
3	1	1	1	1.31	0.24
3	1	1	2	1.47	0.89
3	1	1	3	0.78	0.88
3	1	2	1	1.94	0.27
3	1	2	2	1.50	0.70
3	1	2	3	0.80	0.52
3	1	3	1	2.38	0.28
3	1	3	2	1.66	0.78
3	1	3	3	0.78	0.56
3	1	4	1	2.23	0.33
3	1	4	2	1.71	0.93
3	1	4	3	1.17	1.06
3	2	1	1	1.41	0.32
3	2	1	2	1.50	0.86
3	2	1	3	1.77	1.36
3	2	2	1	1.33	0.25
3	2	2	2	1.43	0.72
3	2	2	3	1.51	1.36
3	2	3	1	2.06	0.24
3	2	3	2	1.41	0.66
3	2	3	3	1.70	1.89
3	2	4	1	2.33	0.30
3	2	4	2	1.69	0.87
3	2	4	3	1.73	1.22
3	3	1	1	1.53	0.27
3	3	1	2	1.49	0.90
3	3	1	3	1.03	1.14
3	3	2	1	1.52	0.28
3	3	2	2	1.08	0.95
3	3	2	3	0.65	0.46
3	3	3	1	2.26	0.30
3	3	3	2	1.36	1.03
3	3	3	3	0.91	0.86
3	3	4	1	2.21	0.33
3	3	4	2	1.71	1.11
3	3	4	3	0.94	0.67
3	4	1	1	1.59	0.22
3	4	1	2	1.09	0.70
3	4	1	3	0.77	0.57
3	4	2	1	1.39	0.29
3	4	2	2	1.32	0.80
3	4	2	3	0.81	0.45
3	4	3	1	2.39	0.32
3	4	3	2	1.33	0.66
3	4	3	3	0.76	0.49
3	4	4	1	1.54	0.26
3	4	4	2	1.75	0.73
3	4	4	3	0.71	0.59
4	1	1	1	1.40	0.32
4	1	1	2	1.51	0.93
4	1	1	3	1.18	0.63
4	1	2	1	1.50	0.35
4	1	2	2	1.65	0.82
4	1	2	3	0.98	0.83
4	1	3	1	2.07	0.45
4	1	3	2	1.58	0.80
4	1	3	3	0.99	0.86
4	1	4	1	2.69	0.45
4	1	4	2	2.15	1.18
4	1	4	3	1.75	1.26
4	2	1	1	1.22	0.28
4	2	1	2	1.32	0.91
4	2	1	3	0.90	0.76
4	2	2	1	1.74	0.36
4	2	2	2	1.49	0.94
4	2	2	3	1.34	1.16
4	2	3	1	2.23	0.38
4	2	3	2	1.57	0.73
4	2	3	3	1.27	1.16
4	2	4	1	1.75	0.35
4	2	4	2	1.58	0.89
4	2	4	3	1.33	0.75
4	3	1	1	1.17	0.27
4	3	1	2	1.41	0.76
4	3	1	3	0.92	0.50
4	3	2	1	1.28	0.27
4	3	2	2	1.36	0.86
4	3	2	3	1.02	0.70
4	3	3	1	1.89	0.30
4	3	3	2	1.43	0.70
4	3	3	3	1.11	0.63
4	3	4	1	1.94	0.29
4	3	4	2	1.71	0.81
4	3	4	3	1.25	0.69
4	4	1	1	1.08	0.20
4	4	1	2	1.01	0.64
4	4	1	3	0.58	0.42
4	4	2	1	1.30	0.25
4	4	2	2	0.91	0.46
4	4	2	3	0.53	0.55
4	4	3	1	1.82	0.30
4	4	3	2	1.02	0.58
4	4	3	3	0.59	0.49
4	4	4	1	0.98	0.19
4	4	4	2	1.00	0.70
4	4	4	3	1.02	0.86
