# Supplementary material for: Litter Species Composition and Topographic Effects on Fuels and Modeled Fire Behavior in an Oak-Hickory Forest in the Eastern USA
Source: PLoS One. 2016 Aug 18;11(8):e0159997. doi: 10.1371/journal.pone.0159997 (PMC4990339; doi:10.1371/journal.pone.0159997)
Supplement: S5 Table — Fuel moisture is provided as a fraction of dry mass (M_FRAC). Date, sites, topographic positions (TOPO; 1 = ridges, 2 = south benches, 3 = northeast benches, and 4 = stream terraces), and litter type (LITT_CODE, 1 = maple dominated, 2 = mixed, and 3 = oak-dominated) are indicated for each common garden bed (S5.csv). Data are separated by forest floor layer (1 = L layer; 2 = F layer, and 3 = H layer). F and H layers were combined for analyses. Data are provided by individual bed with the designation (from 1 to 6) relating moisture contents to actual beds identifiable in our raw data. Data from the two replicate beds for each litter type in each common garden were combined for analyses. (CSV) [file pone.0159997.s005.csv]

DATE	SITE	TOPO	LITT_CODE	BED	LAYER_CODE	M_FRAC
22-May-10	1	1	1	3	1	4.43
22-May-10	1	1	1	3	2	7.15
22-May-10	1	1	1	3	3	3.43
22-May-10	1	1	1	4	1	4.43
22-May-10	1	1	1	4	2	7.15
22-May-10	1	1	1	4	3	3.43
22-May-10	1	1	2	5	1	4.43
22-May-10	1	1	2	5	2	7.15
22-May-10	1	1	2	5	3	3.43
22-May-10	1	1	2	6	1	4.43
22-May-10	1	1	2	6	2	7.15
22-May-10	1	1	2	6	3	3.43
22-May-10	1	1	3	1	1	4.43
22-May-10	1	1	3	1	2	7.15
22-May-10	1	1	3	1	3	3.43
22-May-10	1	1	3	2	1	4.43
22-May-10	1	1	3	2	2	7.15
22-May-10	1	1	3	2	3	3.43
22-May-10	1	2	1	3	1	4.43
22-May-10	1	2	1	3	2	7.15
22-May-10	1	2	1	3	3	3.43
22-May-10	1	2	1	4	1	4.43
22-May-10	1	2	1	4	2	7.15
22-May-10	1	2	1	4	3	3.43
22-May-10	1	2	2	5	1	4.43
22-May-10	1	2	2	5	2	7.15
22-May-10	1	2	2	5	3	3.43
22-May-10	1	2	2	6	1	4.43
22-May-10	1	2	2	6	2	7.15
22-May-10	1	2	2	6	3	3.43
22-May-10	1	2	3	1	1	4.43
22-May-10	1	2	3	1	2	7.15
22-May-10	1	2	3	1	3	3.43
22-May-10	1	2	3	2	1	4.43
22-May-10	1	2	3	2	2	7.15
22-May-10	1	2	3	2	3	3.43
22-May-10	1	3	1	3	1	4.43
22-May-10	1	3	1	3	2	7.15
22-May-10	1	3	1	3	3	3.43
22-May-10	1	3	1	4	1	4.43
22-May-10	1	3	1	4	2	7.15
22-May-10	1	3	1	4	3	3.43
22-May-10	1	3	2	5	1	4.43
22-May-10	1	3	2	5	2	7.15
22-May-10	1	3	2	5	3	3.43
22-May-10	1	3	2	6	1	4.43
22-May-10	1	3	2	6	2	7.15
22-May-10	1	3	2	6	3	3.43
22-May-10	1	3	3	1	1	4.43
22-May-10	1	3	3	1	2	7.15
22-May-10	1	3	3	1	3	3.43
22-May-10	1	3	3	2	1	4.43
22-May-10	1	3	3	2	2	7.15
22-May-10	1	3	3	2	3	3.43
22-May-10	1	4	1	3	1	4.43
22-May-10	1	4	1	3	2	7.15
22-May-10	1	4	1	3	3	3.43
22-May-10	1	4	1	4	1	4.43
22-May-10	1	4	1	4	2	7.15
22-May-10	1	4	1	4	3	3.43
22-May-10	1	4	2	5	1	4.43
22-May-10	1	4	2	5	2	7.15
22-May-10	1	4	2	5	3	3.43
22-May-10	1	4	2	6	1	4.43
22-May-10	1	4	2	6	2	7.15
22-May-10	1	4	2	6	3	3.43
22-May-10	1	4	3	1	1	4.43
22-May-10	1	4	3	1	2	7.15
22-May-10	1	4	3	1	3	3.43
22-May-10	1	4	3	2	1	4.43
22-May-10	1	4	3	2	2	7.15
22-May-10	1	4	3	2	3	3.43
22-May-10	3	1	1	3	1	4.43
22-May-10	3	1	1	3	2	7.15
22-May-10	3	1	1	3	3	3.43
22-May-10	3	1	1	4	1	4.43
22-May-10	3	1	1	4	2	7.15
22-May-10	3	1	1	4	3	3.43
22-May-10	3	1	2	5	1	4.43
22-May-10	3	1	2	5	2	7.15
22-May-10	3	1	2	5	3	3.43
22-May-10	3	1	2	6	1	4.43
22-May-10	3	1	2	6	2	7.15
22-May-10	3	1	2	6	3	3.43
22-May-10	3	1	3	1	1	4.43
22-May-10	3	1	3	1	2	7.15
22-May-10	3	1	3	1	3	3.43
22-May-10	3	1	3	2	1	4.43
22-May-10	3	1	3	2	2	7.15
22-May-10	3	1	3	2	3	3.43
22-May-10	3	2	1	3	1	4.43
22-May-10	3	2	1	3	2	7.15
22-May-10	3	2	1	3	3	3.43
22-May-10	3	2	1	4	1	4.43
22-May-10	3	2	1	4	2	7.15
22-May-10	3	2	1	4	3	3.43
22-May-10	3	2	2	5	1	4.43
22-May-10	3	2	2	5	2	7.15
22-May-10	3	2	2	5	3	3.43
22-May-10	3	2	2	6	1	4.43
22-May-10	3	2	2	6	2	7.15
22-May-10	3	2	2	6	3	3.43
22-May-10	3	2	3	1	1	4.43
22-May-10	3	2	3	1	2	7.15
22-May-10	3	2	3	1	3	3.43
22-May-10	3	2	3	2	1	4.43
22-May-10	3	2	3	2	2	7.15
22-May-10	3	2	3	2	3	3.43
22-May-10	3	3	1	3	1	4.43
22-May-10	3	3	1	3	2	7.15
22-May-10	3	3	1	3	3	3.43
22-May-10	3	3	1	4	1	4.43
22-May-10	3	3	1	4	2	7.15
22-May-10	3	3	1	4	3	3.43
22-May-10	3	3	2	5	1	4.43
22-May-10	3	3	2	5	2	7.15
22-May-10	3	3	2	5	3	3.43
22-May-10	3	3	2	6	1	4.43
22-May-10	3	3	2	6	2	7.15
22-May-10	3	3	2	6	3	3.43
22-May-10	3	3	3	1	1	4.43
22-May-10	3	3	3	1	2	7.15
22-May-10	3	3	3	1	3	3.43
22-May-10	3	3	3	2	1	4.43
22-May-10	3	3	3	2	2	7.15
22-May-10	3	3	3	2	3	3.43
22-May-10	3	4	1	3	1	4.43
22-May-10	3	4	1	3	2	7.15
22-May-10	3	4	1	3	3	3.43
22-May-10	3	4	1	4	1	4.43
22-May-10	3	4	1	4	2	7.15
22-May-10	3	4	1	4	3	3.43
22-May-10	3	4	2	5	1	4.43
22-May-10	3	4	2	5	2	7.15
22-May-10	3	4	2	5	3	3.43
22-May-10	3	4	2	6	1	4.43
22-May-10	3	4	2	6	2	7.15
22-May-10	3	4	2	6	3	3.43
22-May-10	3	4	3	1	1	4.43
22-May-10	3	4	3	1	2	7.15
22-May-10	3	4	3	1	3	3.43
22-May-10	3	4	3	2	1	4.43
22-May-10	3	4	3	2	2	7.15
22-May-10	3	4	3	2	3	3.43
22-May-10	4	1	1	3	1	4.43
22-May-10	4	1	1	3	2	7.15
22-May-10	4	1	1	3	3	3.43
22-May-10	4	1	1	4	1	4.43
22-May-10	4	1	1	4	2	7.15
22-May-10	4	1	1	4	3	3.43
22-May-10	4	1	2	5	1	4.43
22-May-10	4	1	2	5	2	7.15
22-May-10	4	1	2	5	3	3.43
22-May-10	4	1	2	6	1	4.43
22-May-10	4	1	2	6	2	7.15
22-May-10	4	1	2	6	3	3.43
22-May-10	4	1	3	1	1	4.43
22-May-10	4	1	3	1	2	7.15
22-May-10	4	1	3	1	3	3.43
22-May-10	4	1	3	2	1	4.43
22-May-10	4	1	3	2	2	7.15
22-May-10	4	1	3	2	3	3.43
22-May-10	4	2	1	3	1	4.43
22-May-10	4	2	1	3	2	7.15
22-May-10	4	2	1	3	3	3.43
22-May-10	4	2	1	4	1	4.43
22-May-10	4	2	1	4	2	7.15
22-May-10	4	2	1	4	3	3.43
22-May-10	4	2	2	5	1	4.43
22-May-10	4	2	2	5	2	7.15
22-May-10	4	2	2	5	3	3.43
22-May-10	4	2	2	6	1	4.43
22-May-10	4	2	2	6	2	7.15
22-May-10	4	2	2	6	3	3.43
22-May-10	4	2	3	1	1	4.43
22-May-10	4	2	3	1	2	7.15
22-May-10	4	2	3	1	3	3.43
22-May-10	4	2	3	2	1	4.43
22-May-10	4	2	3	2	2	7.15
22-May-10	4	2	3	2	3	3.43
22-May-10	4	3	1	3	1	4.43
22-May-10	4	3	1	3	2	7.15
22-May-10	4	3	1	3	3	3.43
22-May-10	4	3	1	4	1	4.43
22-May-10	4	3	1	4	2	7.15
22-May-10	4	3	1	4	3	3.43
22-May-10	4	3	2	5	1	4.43
22-May-10	4	3	2	5	2	7.15
22-May-10	4	3	2	5	3	3.43
22-May-10	4	3	2	6	1	4.43
22-May-10	4	3	2	6	2	7.15
22-May-10	4	3	2	6	3	3.43
22-May-10	4	3	3	1	1	4.43
22-May-10	4	3	3	1	2	7.15
22-May-10	4	3	3	1	3	3.43
22-May-10	4	3	3	2	1	4.43
22-May-10	4	3	3	2	2	7.15
22-May-10	4	3	3	2	3	3.43
22-May-10	4	4	1	3	1	4.43
22-May-10	4	4	1	3	2	7.15
22-May-10	4	4	1	3	3	3.43
22-May-10	4	4	1	4	1	4.43
22-May-10	4	4	1	4	2	7.15
22-May-10	4	4	1	4	3	3.43
22-May-10	4	4	2	5	1	4.43
22-May-10	4	4	2	5	2	7.15
22-May-10	4	4	2	5	3	3.43
22-May-10	4	4	2	6	1	4.43
22-May-10	4	4	2	6	2	7.15
22-May-10	4	4	2	6	3	3.43
22-May-10	4	4	3	1	1	4.43
22-May-10	4	4	3	1	2	7.15
22-May-10	4	4	3	1	3	3.43
22-May-10	4	4	3	2	1	4.43
22-May-10	4	4	3	2	2	7.15
22-May-10	4	4	3	2	3	3.43
24-May-10	1	1	1	3	1	0.06
24-May-10	1	1	1	3	2	0.74
24-May-10	1	1	1	3	3	1.1
24-May-10	1	1	1	4	1	0.27
24-May-10	1	1	1	4	2	1.29
24-May-10	1	1	1	4	3	0.81
24-May-10	1	1	2	5	1	0.22
24-May-10	1	1	2	5	2	1
24-May-10	1	1	2	5	3	0.8
24-May-10	1	1	2	6	1	0.12
24-May-10	1	1	2	6	2	0.59
24-May-10	1	1	2	6	3	0.73
24-May-10	1	1	3	1	1	0.21
24-May-10	1	1	3	1	2	1.02
24-May-10	1	1	3	1	3	1.24
24-May-10	1	1	3	2	1	0.13
24-May-10	1	1	3	2	2	0.74
24-May-10	1	1	3	2	3	0.73
24-May-10	1	2	1	3	1	0.14
24-May-10	1	2	1	3	2	0.51
24-May-10	1	2	1	3	3	0.47
24-May-10	1	2	1	4	1	0.05
24-May-10	1	2	1	4	2	0.38
24-May-10	1	2	1	4	3	0.62
24-May-10	1	2	2	5	1	0.24
24-May-10	1	2	2	5	2	0.63
24-May-10	1	2	2	5	3	0.74
24-May-10	1	2	2	6	1	0.11
24-May-10	1	2	2	6	2	1.18
24-May-10	1	2	2	6	3	1.05
24-May-10	1	2	3	1	1	0.14
24-May-10	1	2	3	1	2	0.55
24-May-10	1	2	3	1	3	0.54
24-May-10	1	2	3	2	1	0.09
24-May-10	1	2	3	2	2	0.75
24-May-10	1	2	3	2	3	0.99
24-May-10	1	3	1	3	1	0.53
24-May-10	1	3	1	3	2	1.69
24-May-10	1	3	1	3	3	1.09
24-May-10	1	3	1	4	1	0.2
24-May-10	1	3	1	4	2	1.52
24-May-10	1	3	1	4	3	1.28
24-May-10	1	3	2	5	1	0.53
24-May-10	1	3	2	5	2	1.95
24-May-10	1	3	2	5	3	1.15
24-May-10	1	3	2	6	1	0.38
24-May-10	1	3	2	6	2	2.15
24-May-10	1	3	2	6	3	1.15
24-May-10	1	3	3	1	1	0.21
24-May-10	1	3	3	1	2	1.62
24-May-10	1	3	3	1	3	0.98
24-May-10	1	3	3	2	1	0.43
24-May-10	1	3	3	2	2	1.55
24-May-10	1	3	3	2	3	0.79
24-May-10	1	4	1	3	1	0.07
24-May-10	1	4	1	3	2	0.83
24-May-10	1	4	1	3	3	0.7
24-May-10	1	4	1	4	1	0.24
24-May-10	1	4	1	4	2	0.79
24-May-10	1	4	1	4	3	0.54
24-May-10	1	4	2	5	1	0.07
24-May-10	1	4	2	5	2	0.92
24-May-10	1	4	2	5	3	0.79
24-May-10	1	4	2	6	1	0.5
24-May-10	1	4	2	6	2	1.17
24-May-10	1	4	2	6	3	1.02
24-May-10	1	4	3	1	1	0.18
24-May-10	1	4	3	1	2	0.82
24-May-10	1	4	3	1	3	0.66
24-May-10	1	4	3	2	1	0.15
24-May-10	1	4	3	2	2	0.65
24-May-10	1	4	3	2	3	0.8
24-May-10	3	1	1	3	1	0.08
24-May-10	3	1	1	3	2	0.32
24-May-10	3	1	1	3	3	0.8
24-May-10	3	1	1	4	1	0.08
24-May-10	3	1	1	4	2	0.76
24-May-10	3	1	1	4	3	1.47
24-May-10	3	1	2	5	1	0.06
24-May-10	3	1	2	5	2	0.35
24-May-10	3	1	2	5	3	0.96
24-May-10	3	1	2	6	1	0.08
24-May-10	3	1	2	6	2	0.39
24-May-10	3	1	2	6	3	0.68
24-May-10	3	1	3	1	1	0.09
24-May-10	3	1	3	1	2	0.57
24-May-10	3	1	3	1	3	1.68
24-May-10	3	1	3	2	1	0.07
24-May-10	3	1	3	2	2	0.74
24-May-10	3	1	3	2	3	0.82
24-May-10	3	2	1	3	1	0.32
24-May-10	3	2	1	3	2	0.73
24-May-10	3	2	1	3	3	0.8
24-May-10	3	2	1	4	1	0.07
24-May-10	3	2	1	4	2	0.68
24-May-10	3	2	1	4	3	0.6
24-May-10	3	2	2	5	1	0.15
24-May-10	3	2	2	5	2	0.93
24-May-10	3	2	2	5	3	0.79
24-May-10	3	2	2	6	1	0.09
24-May-10	3	2	2	6	2	0.39
24-May-10	3	2	2	6	3	1.64
24-May-10	3	2	3	1	1	0.13
24-May-10	3	2	3	1	2	0.46
24-May-10	3	2	3	1	3	1.05
24-May-10	3	2	3	2	1	0.06
24-May-10	3	2	3	2	2	1.03
24-May-10	3	2	3	2	3	1.34
24-May-10	3	3	1	3	1	0.57
24-May-10	3	3	1	3	2	1.39
24-May-10	3	3	1	3	3	0.94
24-May-10	3	3	1	4	1	0.29
24-May-10	3	3	1	4	2	1.01
24-May-10	3	3	1	4	3	0.91
24-May-10	3	3	2	5	1	0.34
24-May-10	3	3	2	5	2	0.9
24-May-10	3	3	2	5	3	0.56
24-May-10	3	3	2	6	1	0.72
24-May-10	3	3	2	6	2	1.29
24-May-10	3	3	2	6	3	1.16
24-May-10	3	3	3	1	1	0.35
24-May-10	3	3	3	1	2	1.12
24-May-10	3	3	3	1	3	1.28
24-May-10	3	3	3	2	1	0.29
24-May-10	3	3	3	2	2	0.99
24-May-10	3	3	3	2	3	0.9
24-May-10	3	4	1	3	1	0.88
24-May-10	3	4	1	3	2	1.44
24-May-10	3	4	1	3	3	0.77
24-May-10	3	4	1	4	1	0.58
24-May-10	3	4	1	4	2	1.74
24-May-10	3	4	1	4	3	1.1
24-May-10	3	4	2	5	1	0.46
24-May-10	3	4	2	5	2	1.11
24-May-10	3	4	2	5	3	1.16
24-May-10	3	4	2	6	1	0.53
24-May-10	3	4	2	6	2	1.07
24-May-10	3	4	2	6	3	1.02
24-May-10	3	4	3	1	1	0.51
24-May-10	3	4	3	1	2	1.74
24-May-10	3	4	3	1	3	1.29
24-May-10	3	4	3	2	1	0.38
24-May-10	3	4	3	2	2	0.89
24-May-10	3	4	3	2	3	0.78
24-May-10	4	1	1	3	1	0.14
24-May-10	4	1	1	3	2	1.3
24-May-10	4	1	1	3	3	0.97
24-May-10	4	1	1	4	1	0.08
24-May-10	4	1	1	4	2	0.79
24-May-10	4	1	1	4	3	0.79
24-May-10	4	1	2	5	1	0.15
24-May-10	4	1	2	5	2	0.63
24-May-10	4	1	2	5	3	0.62
24-May-10	4	1	2	6	1	0.14
24-May-10	4	1	2	6	2	0.85
24-May-10	4	1	2	6	3	0.95
24-May-10	4	1	3	1	1	0.28
24-May-10	4	1	3	1	2	0.98
24-May-10	4	1	3	1	3	1.03
24-May-10	4	1	3	2	1	0.17
24-May-10	4	1	3	2	2	1
24-May-10	4	1	3	2	3	0.77
24-May-10	4	2	1	3	1	0.14
24-May-10	4	2	1	3	2	0.58
24-May-10	4	2	1	3	3	0.65
24-May-10	4	2	1	4	1	0.15
24-May-10	4	2	1	4	2	0.47
24-May-10	4	2	1	4	3	0.71
24-May-10	4	2	2	5	1	0.12
24-May-10	4	2	2	5	2	0.57
24-May-10	4	2	2	5	3	0.72
24-May-10	4	2	2	6	1	0.14
24-May-10	4	2	2	6	2	0.5
24-May-10	4	2	2	6	3	0.69
24-May-10	4	2	3	1	1	0.15
24-May-10	4	2	3	1	2	0.58
24-May-10	4	2	3	1	3	0.6
24-May-10	4	2	3	2	1	0.14
24-May-10	4	2	3	2	2	0.7
24-May-10	4	2	3	2	3	0.64
24-May-10	4	3	1	3	1	0.51
24-May-10	4	3	1	3	2	0.99
24-May-10	4	3	1	3	3	0.72
24-May-10	4	3	1	4	1	0.48
24-May-10	4	3	1	4	2	1.42
24-May-10	4	3	1	4	3	0.67
24-May-10	4	3	2	5	1	0.41
24-May-10	4	3	2	5	2	0.68
24-May-10	4	3	2	5	3	1.14
24-May-10	4	3	2	6	1	0.39
24-May-10	4	3	2	6	2	0.98
24-May-10	4	3	2	6	3	0.72
24-May-10	4	3	3	1	1	0.33
24-May-10	4	3	3	1	2	1.02
24-May-10	4	3	3	1	3	0.41
24-May-10	4	3	3	2	1	0.39
24-May-10	4	3	3	2	2	0.95
24-May-10	4	3	3	2	3	0.77
24-May-10	4	4	1	3	1	0.35
24-May-10	4	4	1	3	2	0.97
24-May-10	4	4	1	3	3	0.34
24-May-10	4	4	1	4	1	0.24
24-May-10	4	4	1	4	2	0.8
24-May-10	4	4	1	4	3	0.62
24-May-10	4	4	2	5	1	0.29
24-May-10	4	4	2	5	2	0.69
24-May-10	4	4	2	5	3	0.42
24-May-10	4	4	2	6	1	0.34
24-May-10	4	4	2	6	2	0.62
24-May-10	4	4	2	6	3	0.34
24-May-10	4	4	3	1	1	0.37
24-May-10	4	4	3	1	2	0.8
24-May-10	4	4	3	1	3	0.53
24-May-10	4	4	3	2	1	0.18
24-May-10	4	4	3	2	2	0.63
24-May-10	4	4	3	2	3	0.53
25-May-10	1	1	1	3	1	0.05
25-May-10	1	1	1	3	2	0.46
25-May-10	1	1	1	3	3	0.72
25-May-10	1	1	1	4	1	0.35
25-May-10	1	1	1	4	2	0.91
25-May-10	1	1	1	4	3	0.74
25-May-10	1	1	2	5	1	0.08
25-May-10	1	1	2	5	2	0.62
25-May-10	1	1	2	5	3	0.46
25-May-10	1	1	2	6	1	0.1
25-May-10	1	1	2	6	2	0.8
25-May-10	1	1	2	6	3	1.04
25-May-10	1	1	3	1	1	0.11
25-May-10	1	1	3	1	2	0.54
25-May-10	1	1	3	1	3	0.9
25-May-10	1	1	3	2	1	0.1
25-May-10	1	1	3	2	2	0.44
25-May-10	1	1	3	2	3	0.67
25-May-10	1	2	1	3	1	0.07
25-May-10	1	2	1	3	2	0.28
25-May-10	1	2	1	3	3	0.52
25-May-10	1	2	1	4	1	0.08
25-May-10	1	2	1	4	2	0.39
25-May-10	1	2	1	4	3	0.79
25-May-10	1	2	2	5	1	0.07
25-May-10	1	2	2	5	2	0.39
25-May-10	1	2	2	5	3	0.75
25-May-10	1	2	2	6	1	0.11
25-May-10	1	2	2	6	2	0.46
25-May-10	1	2	2	6	3	0.53
25-May-10	1	2	3	1	1	0.08
25-May-10	1	2	3	1	2	0.17
25-May-10	1	2	3	1	3	0.54
25-May-10	1	2	3	2	1	0.07
25-May-10	1	2	3	2	2	0.45
25-May-10	1	2	3	2	3	0.6
25-May-10	1	3	1	3	1	0.2
25-May-10	1	3	1	3	2	1.38
25-May-10	1	3	1	3	3	1.88
25-May-10	1	3	1	4	1	0.25
25-May-10	1	3	1	4	2	1.49
25-May-10	1	3	1	4	3	1.32
25-May-10	1	3	2	5	1	0.27
25-May-10	1	3	2	5	2	1.26
25-May-10	1	3	2	5	3	1.07
25-May-10	1	3	2	6	1	0.25
25-May-10	1	3	2	6	2	2.29
25-May-10	1	3	2	6	3	1.83
25-May-10	1	3	3	1	1	0.17
25-May-10	1	3	3	1	2	1.33
25-May-10	1	3	3	1	3	0.74
25-May-10	1	3	3	2	1	0.14
25-May-10	1	3	3	2	2	1.05
25-May-10	1	3	3	2	3	0.66
25-May-10	1	4	1	3	1	0.16
25-May-10	1	4	1	3	2	0.77
25-May-10	1	4	1	3	3	0.89
25-May-10	1	4	1	4	1	0.15
25-May-10	1	4	1	4	2	0.66
25-May-10	1	4	1	4	3	0.65
25-May-10	1	4	2	5	1	0.17
25-May-10	1	4	2	5	2	1.24
25-May-10	1	4	2	5	3	1.23
25-May-10	1	4	2	6	1	0.2
25-May-10	1	4	2	6	2	0.85
25-May-10	1	4	2	6	3	1.25
25-May-10	1	4	3	1	1	0.07
25-May-10	1	4	3	1	2	0.35
25-May-10	1	4	3	1	3	0.78
25-May-10	1	4	3	2	1	0.15
25-May-10	1	4	3	2	2	0.57
25-May-10	1	4	3	2	3	0.87
25-May-10	3	1	1	3	1	0.05
25-May-10	3	1	1	3	2	0.35
25-May-10	3	1	1	3	3	0.87
25-May-10	3	1	1	4	1	0.08
25-May-10	3	1	1	4	2	0.49
25-May-10	3	1	1	4	3	0.82
25-May-10	3	1	2	5	1	0.02
25-May-10	3	1	2	5	2	0.28
25-May-10	3	1	2	5	3	0.76
25-May-10	3	1	2	6	1	0.03
25-May-10	3	1	2	6	2	0.11
25-May-10	3	1	2	6	3	0.54
25-May-10	3	1	3	1	1	0.05
25-May-10	3	1	3	1	2	0.49
25-May-10	3	1	3	1	3	0.94
25-May-10	3	1	3	2	1	0.07
25-May-10	3	1	3	2	2	0.31
25-May-10	3	1	3	2	3	0.56
25-May-10	3	2	1	3	1	0.11
25-May-10	3	2	1	3	2	0.35
25-May-10	3	2	1	3	3	0.96
25-May-10	3	2	1	4	1	0.11
25-May-10	3	2	1	4	2	0.13
25-May-10	3	2	1	4	3	0.51
25-May-10	3	2	2	5	1	0.06
25-May-10	3	2	2	5	2	0.22
25-May-10	3	2	2	5	3	0.49
25-May-10	3	2	2	6	1	0.1
25-May-10	3	2	2	6	2	0.34
25-May-10	3	2	2	6	3	0.95
25-May-10	3	2	3	1	1	0.09
25-May-10	3	2	3	1	2	0.58
25-May-10	3	2	3	1	3	1.2
25-May-10	3	2	3	2	1	0.08
25-May-10	3	2	3	2	2	0.54
25-May-10	3	2	3	2	3	1.38
25-May-10	3	3	1	3	1	0.69
25-May-10	3	3	1	3	2	1.45
25-May-10	3	3	1	3	3	0.93
25-May-10	3	3	1	4	1	0.15
25-May-10	3	3	1	4	2	0.79
25-May-10	3	3	1	4	3	1.12
25-May-10	3	3	2	5	1	0.23
25-May-10	3	3	2	5	2	0.89
25-May-10	3	3	2	5	3	0.51
25-May-10	3	3	2	6	1	0.4
25-May-10	3	3	2	6	2	1.1
25-May-10	3	3	2	6	3	1.03
25-May-10	3	3	3	1	1	0.18
25-May-10	3	3	3	1	2	1.06
25-May-10	3	3	3	1	3	0.97
25-May-10	3	3	3	2	1	0.13
25-May-10	3	3	3	2	2	0.61
25-May-10	3	3	3	2	3	0.92
25-May-10	3	4	1	3	1	0.38
25-May-10	3	4	1	3	2	0.86
25-May-10	3	4	1	3	3	0.87
25-May-10	3	4	1	4	1	0.24
25-May-10	3	4	1	4	2	1.08
25-May-10	3	4	1	4	3	1.03
25-May-10	3	4	2	5	1	0.26
25-May-10	3	4	2	5	2	0.68
25-May-10	3	4	2	5	3	0.77
25-May-10	3	4	2	6	1	0.27
25-May-10	3	4	2	6	2	1.17
25-May-10	3	4	2	6	3	0.89
25-May-10	3	4	3	1	1	0.25
25-May-10	3	4	3	1	2	0.83
25-May-10	3	4	3	1	3	0.98
25-May-10	3	4	3	2	1	0.32
25-May-10	3	4	3	2	2	0.58
25-May-10	3	4	3	2	3	0.9
25-May-10	4	1	1	3	1	0.1
25-May-10	4	1	1	3	2	0.68
25-May-10	4	1	1	3	3	0.76
25-May-10	4	1	1	4	1	0.04
25-May-10	4	1	1	4	2	0.31
25-May-10	4	1	1	4	3	0.6
25-May-10	4	1	2	5	1	0.08
25-May-10	4	1	2	5	2	0.57
25-May-10	4	1	2	5	3	0.7
25-May-10	4	1	2	6	1	0.09
25-May-10	4	1	2	6	2	0.47
25-May-10	4	1	2	6	3	0.74
25-May-10	4	1	3	1	1	0.08
25-May-10	4	1	3	1	2	0.47
25-May-10	4	1	3	1	3	0.69
25-May-10	4	1	3	2	1	0.1
25-May-10	4	1	3	2	2	0.4
25-May-10	4	1	3	2	3	0.91
25-May-10	4	2	1	3	1	0.07
25-May-10	4	2	1	3	2	0.3
25-May-10	4	2	1	3	3	0.45
25-May-10	4	2	1	4	1	0.03
25-May-10	4	2	1	4	2	0.23
25-May-10	4	2	1	4	3	0.76
25-May-10	4	2	2	5	1	0.08
25-May-10	4	2	2	5	2	0.26
25-May-10	4	2	2	5	3	0.37
25-May-10	4	2	2	6	1	0.1
25-May-10	4	2	2	6	2	0.37
25-May-10	4	2	2	6	3	0.99
25-May-10	4	2	3	1	1	0.08
25-May-10	4	2	3	1	2	0.27
25-May-10	4	2	3	1	3	0.36
25-May-10	4	2	3	2	1	0.1
25-May-10	4	2	3	2	2	0.66
25-May-10	4	2	3	2	3	0.88
25-May-10	4	3	1	3	1	0.35
25-May-10	4	3	1	3	2	0.85
25-May-10	4	3	1	3	3	0.84
25-May-10	4	3	1	4	1	0.12
25-May-10	4	3	1	4	2	0.65
25-May-10	4	3	1	4	3	0.43
25-May-10	4	3	2	5	1	0.15
25-May-10	4	3	2	5	2	0.87
25-May-10	4	3	2	5	3	1.04
25-May-10	4	3	2	6	1	0.12
25-May-10	4	3	2	6	2	0.8
25-May-10	4	3	2	6	3	0.98
25-May-10	4	3	3	1	1	0.8
25-May-10	4	3	3	1	2	1.32
25-May-10	4	3	3	1	3	0.79
25-May-10	4	3	3	2	1	0.21
25-May-10	4	3	3	2	2	0.94
25-May-10	4	3	3	2	3	0.65
25-May-10	4	4	1	3	1	0.17
25-May-10	4	4	1	3	2	0.53
25-May-10	4	4	1	3	3	0.41
25-May-10	4	4	1	4	1	0.1
25-May-10	4	4	1	4	2	0.67
25-May-10	4	4	1	4	3	0.48
25-May-10	4	4	2	5	1	0.21
25-May-10	4	4	2	5	2	0.46
25-May-10	4	4	2	5	3	0.54
25-May-10	4	4	2	6	1	0.15
25-May-10	4	4	2	6	2	0.4
25-May-10	4	4	2	6	3	0.36
25-May-10	4	4	3	1	1	0.12
25-May-10	4	4	3	1	2	0.5
25-May-10	4	4	3	1	3	0.49
25-May-10	4	4	3	2	1	0.13
25-May-10	4	4	3	2	2	0.38
25-May-10	4	4	3	2	3	0.43
26-May-10	1	1	1	3	1	0.1
26-May-10	1	1	1	3	2	0.66
26-May-10	1	1	1	3	3	1.21
26-May-10	1	1	1	4	1	0.06
26-May-10	1	1	1	4	2	0.37
26-May-10	1	1	1	4	3	0.61
26-May-10	1	1	2	5	1	0.12
26-May-10	1	1	2	5	2	0.28
26-May-10	1	1	2	5	3	0.67
26-May-10	1	1	2	6	1	0.11
26-May-10	1	1	2	6	2	0.44
26-May-10	1	1	2	6	3	0.68
26-May-10	1	1	3	1	1	0.11
26-May-10	1	1	3	1	2	0.5
26-May-10	1	1	3	1	3	0.55
26-May-10	1	1	3	2	1	0.09
26-May-10	1	1	3	2	2	0.85
26-May-10	1	1	3	2	3	0.74
26-May-10	1	2	1	3	1	0.09
26-May-10	1	2	1	3	2	0.24
26-May-10	1	2	1	3	3	0.52
26-May-10	1	2	1	4	1	0.08
26-May-10	1	2	1	4	2	0.26
26-May-10	1	2	1	4	3	0.34
26-May-10	1	2	2	5	1	0.08
26-May-10	1	2	2	5	2	0.23
26-May-10	1	2	2	5	3	0.53
26-May-10	1	2	2	6	1	0.14
26-May-10	1	2	2	6	2	0.57
26-May-10	1	2	2	6	3	0.55
26-May-10	1	2	3	1	1	0.07
26-May-10	1	2	3	1	2	0.25
26-May-10	1	2	3	1	3	0.68
26-May-10	1	2	3	2	1	0.11
26-May-10	1	2	3	2	2	0.41
26-May-10	1	2	3	2	3	0.75
26-May-10	1	3	1	3	1	0.14
26-May-10	1	3	1	3	2	0.76
26-May-10	1	3	1	3	3	0.81
26-May-10	1	3	1	4	1	0.16
26-May-10	1	3	1	4	2	1.44
26-May-10	1	3	1	4	3	1.29
26-May-10	1	3	2	5	1	0.18
26-May-10	1	3	2	5	2	1.23
26-May-10	1	3	2	5	3	1.03
26-May-10	1	3	2	6	1	0.16
26-May-10	1	3	2	6	2	1.78
26-May-10	1	3	2	6	3	2.53
26-May-10	1	3	3	1	1	0.16
26-May-10	1	3	3	1	2	1.26
26-May-10	1	3	3	1	3	1.05
26-May-10	1	3	3	2	1	0.12
26-May-10	1	3	3	2	2	1.26
26-May-10	1	3	3	2	3	1.82
26-May-10	1	4	1	3	1	0.14
26-May-10	1	4	1	3	2	0.58
26-May-10	1	4	1	3	3	0.62
26-May-10	1	4	1	4	1	0.19
26-May-10	1	4	1	4	2	0.88
26-May-10	1	4	1	4	3	0.71
26-May-10	1	4	2	5	1	0.2
26-May-10	1	4	2	5	2	0.85
26-May-10	1	4	2	5	3	1.03
26-May-10	1	4	2	6	1	0.13
26-May-10	1	4	2	6	2	0.8
26-May-10	1	4	2	6	3	0.74
26-May-10	1	4	3	1	1	0.1
26-May-10	1	4	3	1	2	0.77
26-May-10	1	4	3	1	3	0.95
26-May-10	1	4	3	2	1	0.2
26-May-10	1	4	3	2	2	0.44
26-May-10	1	4	3	2	3	0.53
26-May-10	3	1	1	3	1	0.08
26-May-10	3	1	1	3	2	0.54
26-May-10	3	1	1	3	3	0.77
26-May-10	3	1	1	4	1	0.08
26-May-10	3	1	1	4	2	0.25
26-May-10	3	1	1	4	3	0.67
26-May-10	3	1	2	5	1	0.08
26-May-10	3	1	2	5	2	0.19
26-May-10	3	1	2	5	3	0.52
26-May-10	3	1	2	6	1	0.08
26-May-10	3	1	2	6	2	0.13
26-May-10	3	1	2	6	3	0.59
26-May-10	3	1	3	1	1	0.09
26-May-10	3	1	3	1	2	0.28
26-May-10	3	1	3	1	3	0.88
26-May-10	3	1	3	2	1	0.05
26-May-10	3	1	3	2	2	0.2
26-May-10	3	1	3	2	3	0.57
26-May-10	3	2	1	3	1	0.06
26-May-10	3	2	1	3	2	0.5
26-May-10	3	2	1	3	3	0.71
26-May-10	3	2	1	4	1	0.03
26-May-10	3	2	1	4	2	0.28
26-May-10	3	2	1	4	3	0.83
26-May-10	3	2	2	5	1	0.06
26-May-10	3	2	2	5	2	0.11
26-May-10	3	2	2	5	3	0.45
26-May-10	3	2	2	6	1	0.07
26-May-10	3	2	2	6	2	0.41
26-May-10	3	2	2	6	3	1.04
26-May-10	3	2	3	1	1	0.12
26-May-10	3	2	3	1	2	0.25
26-May-10	3	2	3	1	3	0.79
26-May-10	3	2	3	2	1	0.08
26-May-10	3	2	3	2	2	0.39
26-May-10	3	2	3	2	3	0.89
26-May-10	3	3	1	3	1	0.14
26-May-10	3	3	1	3	2	1.1
26-May-10	3	3	1	3	3	0.94
26-May-10	3	3	1	4	1	0.13
26-May-10	3	3	1	4	2	0.17
26-May-10	3	3	1	4	3	2.07
26-May-10	3	3	2	5	1	0.09
26-May-10	3	3	2	5	2	0.59
26-May-10	3	3	2	5	3	0.51
26-May-10	3	3	2	6	1	0.12
26-May-10	3	3	2	6	2	0.99
26-May-10	3	3	2	6	3	0.79
26-May-10	3	3	3	1	1	0.13
26-May-10	3	3	3	1	2	0.99
26-May-10	3	3	3	1	3	1.14
26-May-10	3	3	3	2	1	0.12
26-May-10	3	3	3	2	2	0.63
26-May-10	3	3	3	2	3	0.73
26-May-10	3	4	1	3	1	0.1
26-May-10	3	4	1	3	2	0.43
26-May-10	3	4	1	3	3	0.61
26-May-10	3	4	1	4	1	0.15
26-May-10	3	4	1	4	2	0.8
26-May-10	3	4	1	4	3	1.07
26-May-10	3	4	2	5	1	0.13
26-May-10	3	4	2	5	2	0.72
26-May-10	3	4	2	5	3	1.04
26-May-10	3	4	2	6	1	0.09
26-May-10	3	4	2	6	2	0.4
26-May-10	3	4	2	6	3	0.77
26-May-10	3	4	3	1	1	0.14
26-May-10	3	4	3	1	2	1.05
26-May-10	3	4	3	1	3	1.06
26-May-10	3	4	3	2	1	0.14
26-May-10	3	4	3	2	2	0.59
26-May-10	3	4	3	2	3	1.03
26-May-10	4	1	1	3	1	0.11
26-May-10	4	1	1	3	2	0.33
26-May-10	4	1	1	3	3	0.67
26-May-10	4	1	1	4	1	0.06
26-May-10	4	1	1	4	2	0.26
26-May-10	4	1	1	4	3	0.82
26-May-10	4	1	2	5	1	0.08
26-May-10	4	1	2	5	2	0.29
26-May-10	4	1	2	5	3	0.96
26-May-10	4	1	2	6	1	0.17
26-May-10	4	1	2	6	2	0.41
26-May-10	4	1	2	6	3	0.63
26-May-10	4	1	3	1	1	0.05
26-May-10	4	1	3	1	2	0.17
26-May-10	4	1	3	1	3	0.66
26-May-10	4	1	3	2	1	0.1
26-May-10	4	1	3	2	2	0.98
26-May-10	4	1	3	2	3	1.33
26-May-10	4	2	1	3	1	0.06
26-May-10	4	2	1	3	2	0.26
26-May-10	4	2	1	3	3	0.45
26-May-10	4	2	1	4	1	0.1
26-May-10	4	2	1	4	2	0.15
26-May-10	4	2	1	4	3	0.58
26-May-10	4	2	2	5	1	0.05
26-May-10	4	2	2	5	2	0.26
26-May-10	4	2	2	5	3	0.35
26-May-10	4	2	2	6	1	0.05
26-May-10	4	2	2	6	2	0.19
26-May-10	4	2	2	6	3	0.67
26-May-10	4	2	3	1	1	0.08
26-May-10	4	2	3	1	2	0.51
26-May-10	4	2	3	1	3	0.47
26-May-10	4	2	3	2	1	0.03
26-May-10	4	2	3	2	2	0.15
26-May-10	4	2	3	2	3	0.52
26-May-10	4	3	1	3	1	0.21
26-May-10	4	3	1	3	2	1.02
26-May-10	4	3	1	3	3	0.75
26-May-10	4	3	1	4	1	0.16
26-May-10	4	3	1	4	2	0.39
26-May-10	4	3	1	4	3	0.4
26-May-10	4	3	2	5	1	0.17
26-May-10	4	3	2	5	2	0.46
26-May-10	4	3	2	5	3	0.72
26-May-10	4	3	2	6	1	0.16
26-May-10	4	3	2	6	2	0.49
26-May-10	4	3	2	6	3	0.59
26-May-10	4	3	3	1	1	0.16
26-May-10	4	3	3	1	2	0.45
26-May-10	4	3	3	1	3	0.68
26-May-10	4	3	3	2	1	0.17
26-May-10	4	3	3	2	2	0.52
26-May-10	4	3	3	2	3	0.52
26-May-10	4	4	1	3	1	0.19
26-May-10	4	4	1	3	2	0.36
26-May-10	4	4	1	3	3	0.27
26-May-10	4	4	1	4	1	0.13
26-May-10	4	4	1	4	2	0.39
26-May-10	4	4	1	4	3	0.32
26-May-10	4	4	2	5	1	0.14
26-May-10	4	4	2	5	2	0.31
26-May-10	4	4	2	5	3	0.39
26-May-10	4	4	2	6	1	0.16
26-May-10	4	4	2	6	2	0.34
26-May-10	4	4	2	6	3	0.31
26-May-10	4	4	3	1	1	0.16
26-May-10	4	4	3	1	2	0.32
26-May-10	4	4	3	1	3	0.49
26-May-10	4	4	3	2	1	0.13
26-May-10	4	4	3	2	2	0.32
26-May-10	4	4	3	2	3	0.37
27-May-10	1	1	1	3	1	0.09
27-May-10	1	1	1	3	2	0.23
27-May-10	1	1	1	3	3	0.83
27-May-10	1	1	1	4	1	0.07
27-May-10	1	1	1	4	2	0.27
27-May-10	1	1	1	4	3	0.53
27-May-10	1	1	2	5	1	0.1
27-May-10	1	1	2	5	2	0.21
27-May-10	1	1	2	5	3	0.64
27-May-10	1	1	2	6	1	0.11
27-May-10	1	1	2	6	2	0.26
27-May-10	1	1	2	6	3	0.56
27-May-10	1	1	3	1	1	0.15
27-May-10	1	1	3	1	2	0.15
27-May-10	1	1	3	1	3	0.47
27-May-10	1	1	3	2	1	0.1
27-May-10	1	1	3	2	2	0.17
27-May-10	1	1	3	2	3	0.39
27-May-10	1	2	1	3	1	0.08
27-May-10	1	2	1	3	2	0.14
27-May-10	1	2	1	3	3	0.52
27-May-10	1	2	1	4	1	0.05
27-May-10	1	2	1	4	2	0.08
27-May-10	1	2	1	4	3	0.54
27-May-10	1	2	2	5	1	0.04
27-May-10	1	2	2	5	2	0.16
27-May-10	1	2	2	5	3	0.57
27-May-10	1	2	2	6	1	0.1
27-May-10	1	2	2	6	2	0.19
27-May-10	1	2	2	6	3	0.41
27-May-10	1	2	3	1	1	0.11
27-May-10	1	2	3	1	2	0.14
27-May-10	1	2	3	1	3	0.41
27-May-10	1	2	3	2	1	0.08
27-May-10	1	2	3	2	2	0.08
27-May-10	1	2	3	2	3	0.35
27-May-10	1	3	1	3	1	0.1
27-May-10	1	3	1	3	2	1.12
27-May-10	1	3	1	3	3	0.93
27-May-10	1	3	1	4	1	0.11
27-May-10	1	3	1	4	2	1.39
27-May-10	1	3	1	4	3	1.3
27-May-10	1	3	2	5	1	0.1
27-May-10	1	3	2	5	2	0.72
27-May-10	1	3	2	5	3	1.37
27-May-10	1	3	2	6	1	0.14
27-May-10	1	3	2	6	2	0.74
27-May-10	1	3	2	6	3	1.55
27-May-10	1	3	3	1	1	0.18
27-May-10	1	3	3	1	2	1.09
27-May-10	1	3	3	1	3	1.07
27-May-10	1	3	3	2	1	0.12
27-May-10	1	3	3	2	2	0.4
27-May-10	1	3	3	2	3	1.46
27-May-10	1	4	1	3	1	0.16
27-May-10	1	4	1	3	2	0.57
27-May-10	1	4	1	3	3	0.84
27-May-10	1	4	1	4	1	0.08
27-May-10	1	4	1	4	2	0.44
27-May-10	1	4	1	4	3	0.68
27-May-10	1	4	2	5	1	0.13
27-May-10	1	4	2	5	2	0.49
27-May-10	1	4	2	5	3	0.67
27-May-10	1	4	2	6	1	0.11
27-May-10	1	4	2	6	2	0.4
27-May-10	1	4	2	6	3	0.71
27-May-10	1	4	3	1	1	0.03
27-May-10	1	4	3	1	2	0.31
27-May-10	1	4	3	1	3	0.93
27-May-10	1	4	3	2	1	0.05
27-May-10	1	4	3	2	2	0.43
27-May-10	1	4	3	2	3	0.59
27-May-10	3	1	1	3	1	0.06
27-May-10	3	1	1	3	2	0.19
27-May-10	3	1	1	3	3	0.61
27-May-10	3	1	1	4	1	0.06
27-May-10	3	1	1	4	2	0.24
27-May-10	3	1	1	4	3	0.69
27-May-10	3	1	2	5	1	0.06
27-May-10	3	1	2	5	2	0.1
27-May-10	3	1	2	5	3	0.44
27-May-10	3	1	2	6	1	0.07
27-May-10	3	1	2	6	2	0.18
27-May-10	3	1	2	6	3	0.56
27-May-10	3	1	3	1	1	0.08
27-May-10	3	1	3	1	2	0.1
27-May-10	3	1	3	1	3	0.61
27-May-10	3	1	3	2	1	0.04
27-May-10	3	1	3	2	2	0.1
27-May-10	3	1	3	2	3	0.51
27-May-10	3	2	1	3	1	0.12
27-May-10	3	2	1	3	2	0.11
27-May-10	3	2	1	3	3	1.05
27-May-10	3	2	1	4	1	0.09
27-May-10	3	2	1	4	2	0.14
27-May-10	3	2	1	4	3	0.55
27-May-10	3	2	2	5	1	0.03
27-May-10	3	2	2	5	2	0.18
27-May-10	3	2	2	5	3	0.74
27-May-10	3	2	2	6	1	0.07
27-May-10	3	2	2	6	2	0.17
27-May-10	3	2	2	6	3	1.07
27-May-10	3	2	3	1	1	0.09
27-May-10	3	2	3	1	2	0.35
27-May-10	3	2	3	1	3	0.43
27-May-10	3	2	3	2	1	0.04
27-May-10	3	2	3	2	2	0.18
27-May-10	3	2	3	2	3	0.68
27-May-10	3	3	1	3	1	0.11
27-May-10	3	3	1	3	2	0.57
27-May-10	3	3	1	3	3	0.74
27-May-10	3	3	1	4	1	0.08
27-May-10	3	3	1	4	2	0.4
27-May-10	3	3	1	4	3	0.56
27-May-10	3	3	2	5	1	0.12
27-May-10	3	3	2	5	2	0.43
27-May-10	3	3	2	5	3	0.49
27-May-10	3	3	2	6	1	0.09
27-May-10	3	3	2	6	2	0.77
27-May-10	3	3	2	6	3	0.91
27-May-10	3	3	3	1	1	0.12
27-May-10	3	3	3	1	2	0.79
27-May-10	3	3	3	1	3	0.87
27-May-10	3	3	3	2	1	0.12
27-May-10	3	3	3	2	2	0.59
27-May-10	3	3	3	2	3	0.95
27-May-10	3	4	1	3	1	0.15
27-May-10	3	4	1	3	2	0.42
27-May-10	3	4	1	3	3	0.82
27-May-10	3	4	1	4	1	0.11
27-May-10	3	4	1	4	2	0.73
27-May-10	3	4	1	4	3	1.09
27-May-10	3	4	2	5	1	0.15
27-May-10	3	4	2	5	2	0.53
27-May-10	3	4	2	5	3	0.93
27-May-10	3	4	2	6	1	0.08
27-May-10	3	4	2	6	2	0.37
27-May-10	3	4	2	6	3	0.77
27-May-10	3	4	3	1	1	0.1
27-May-10	3	4	3	1	2	0.61
27-May-10	3	4	3	1	3	1
27-May-10	3	4	3	2	1	0.13
27-May-10	3	4	3	2	2	0.46
27-May-10	3	4	3	2	3	0.65
27-May-10	4	1	1	3	1	0.05
27-May-10	4	1	1	3	2	0.37
27-May-10	4	1	1	3	3	0.95
27-May-10	4	1	1	4	1	0.06
27-May-10	4	1	1	4	2	0.19
27-May-10	4	1	1	4	3	0.43
27-May-10	4	1	2	5	1	0.07
27-May-10	4	1	2	5	2	0.43
27-May-10	4	1	2	5	3	1.06
27-May-10	4	1	2	6	1	0.09
27-May-10	4	1	2	6	2	0.23
27-May-10	4	1	2	6	3	0.58
27-May-10	4	1	3	1	1	0.08
27-May-10	4	1	3	1	2	0.24
27-May-10	4	1	3	1	3	0.79
27-May-10	4	1	3	2	1	0.09
27-May-10	4	1	3	2	2	0.27
27-May-10	4	1	3	2	3	0.56
27-May-10	4	2	1	3	1	0.05
27-May-10	4	2	1	3	2	0.28
27-May-10	4	2	1	3	3	0.44
27-May-10	4	2	1	4	1	0.09
27-May-10	4	2	1	4	2	0.16
27-May-10	4	2	1	4	3	0.41
27-May-10	4	2	2	5	1	0.07
27-May-10	4	2	2	5	2	0.19
27-May-10	4	2	2	5	3	0.38
27-May-10	4	2	2	6	1	0.08
27-May-10	4	2	2	6	2	0.33
27-May-10	4	2	2	6	3	0.71
27-May-10	4	2	3	1	1	0.06
27-May-10	4	2	3	1	2	0.14
27-May-10	4	2	3	1	3	0.42
27-May-10	4	2	3	2	1	0.07
27-May-10	4	2	3	2	2	0.18
27-May-10	4	2	3	2	3	0.5
27-May-10	4	3	1	3	1	0.17
27-May-10	4	3	1	3	2	0.32
27-May-10	4	3	1	3	3	0.9
27-May-10	4	3	1	4	1	0.11
27-May-10	4	3	1	4	2	0.43
27-May-10	4	3	1	4	3	0.53
27-May-10	4	3	2	5	1	0.15
27-May-10	4	3	2	5	2	0.77
27-May-10	4	3	2	5	3	0.68
27-May-10	4	3	2	6	1	0.14
27-May-10	4	3	2	6	2	0.98
27-May-10	4	3	2	6	3	0.99
27-May-10	4	3	3	1	1	0.14
27-May-10	4	3	3	1	2	0.49
27-May-10	4	3	3	1	3	0.42
27-May-10	4	3	3	2	1	0.18
27-May-10	4	3	3	2	2	0.45
27-May-10	4	3	3	2	3	0.5
27-May-10	4	4	1	3	1	0.09
27-May-10	4	4	1	3	2	0.21
27-May-10	4	4	1	3	3	0.38
27-May-10	4	4	1	4	1	0.11
27-May-10	4	4	1	4	2	0.18
27-May-10	4	4	1	4	3	0.41
27-May-10	4	4	2	5	1	0.09
27-May-10	4	4	2	5	2	0.31
27-May-10	4	4	2	5	3	0.63
27-May-10	4	4	2	6	1	0.15
27-May-10	4	4	2	6	2	0.29
27-May-10	4	4	2	6	3	0.33
27-May-10	4	4	3	1	1	0.11
27-May-10	4	4	3	1	2	0.39
27-May-10	4	4	3	1	3	0.67
27-May-10	4	4	3	2	1	0.1
27-May-10	4	4	3	2	2	0.26
27-May-10	4	4	3	2	3	0.35
