# Supplementary material for: Litter Species Composition and Topographic Effects on Fuels and Modeled Fire Behavior in an Oak-Hickory Forest in the Eastern USA
Source: PLoS One. 2016 Aug 18;11(8):e0159997. doi: 10.1371/journal.pone.0159997 (PMC4990339; doi:10.1371/journal.pone.0159997)
Supplement: S6 Table — Fraction of a 100 g sample that was Klason lignin (K_lignin), acid-soluble lignin (ASL1), acid-insoluble ash (AI_Ash2), and various sugars (arabinan, galactan, glucan, xylan, and mannan) is provided (S6.csv). Total carbohydrate is the sum of sugar values while total yield is the sum of all values. Replicate measures are provided for individual common garden beds at all four sites and for ridge (TOPO = 1) and stream terrace (TOPO = 4) positions and for maple- (LITT_CODE = 1) and oak-dominated beds (LITT_CODE = 3). Data were averaged for analysis across the two beds of each litter type in each common garden. (CSV) [file pone.0159997.s006.csv]

SITE	TOPO	LITT_CODE	BED	REP	K_Lignin	ASL1	AI_Ash2	Arabinan	Galactan	Glucan	Xylan	Mannan	Tot_Carbo	Tot_Yield
1	1	1	3	1	0.383	0.003	0.133	0.013	0.018	0.138	0.041	0.015	0.225	0.745
1	1	1	3	2	0.379	0.003	0.139	0.013	0.018	0.133	0.039	0.014	0.216	0.737
1	1	1	4	1	0.375	0.003	0.146	0.011	0.018	0.136	0.040	0.014	0.219	0.744
1	1	1	4	2	0.373	0.003	0.143	0.012	0.018	0.138	0.041	0.014	0.223	0.742
1	1	3	1	1	0.340	0.004	0.092	0.015	0.018	0.158	0.061	0.013	0.265	0.701
1	1	3	1	2	0.344	0.004	0.092	0.015	0.019	0.155	0.060	0.013	0.262	0.702
1	1	3	2	1	0.336	0.003	0.155	0.013	0.017	0.133	0.046	0.013	0.223	0.716
1	1	3	2	2	0.305	0.003	0.209	0.012	0.016	0.116	0.038	0.013	0.195	0.712
1	4	1	3	1	0.380	0.003	0.106	0.011	0.018	0.160	0.051	0.015	0.255	0.744
1	4	1	3	2	0.382	0.003	0.112	0.011	0.017	0.154	0.049	0.014	0.244	0.742
1	4	1	4	1	0.290	0.003	0.158	0.010	0.016	0.112	0.034	0.013	0.185	0.637
1	4	1	4	2	0.308	0.004	0.147	0.010	0.016	0.119	0.036	0.014	0.194	0.653
1	4	3	1	1	0.339	0.004	0.099	0.018	0.020	0.161	0.053	0.013	0.264	0.706
1	4	3	1	2	0.348	0.004	0.081	0.017	0.019	0.164	0.052	0.012	0.264	0.697
1	4	3	2	1	0.393	0.003	0.103	0.011	0.017	0.145	0.047	0.014	0.234	0.733
1	4	3	2	2	0.384	0.003	0.107	0.011	0.017	0.148	0.047	0.014	0.237	0.732
2	1	1	3	1	0.403	0.003	0.075	0.017	0.027	0.182	0.057	0.021	0.304	0.786
2	1	1	3	2	0.401	0.003	0.084	0.011	0.017	0.118	0.035	0.013	0.194	0.682
2	1	1	4	1	0.419	0.003	0.107	0.012	0.018	0.126	0.036	0.014	0.205	0.735
2	1	1	4	2	0.423	0.003	0.103	0.013	0.019	0.119	0.037	0.015	0.203	0.732
2	1	3	1	1	0.370	0.004	0.100	0.014	0.020	0.147	0.048	0.015	0.244	0.717
2	1	3	1	2	0.373	0.004	0.091	0.015	0.020	0.149	0.049	0.016	0.249	0.716
2	1	3	2	1	0.352	0.003	0.140	0.013	0.018	0.137	0.044	0.017	0.229	0.724
2	1	3	2	2	0.347	0.003	0.144	0.014	0.019	0.136	0.043	0.018	0.229	0.724
2	4	1	3	1	0.379	0.004	0.138	0.010	0.015	0.098	0.034	0.009	0.166	0.686
2	4	1	3	2	0.379	0.004	0.131	0.010	0.015	0.103	0.036	0.009	0.174	0.688
2	4	1	4	1	0.422	0.004	0.116	0.008	0.013	0.077	0.025	0.009	0.130	0.671
2	4	1	4	2	0.428	0.004	0.093	0.009	0.015	0.091	0.030	0.010	0.155	0.681
2	4	3	1	1	0.347	0.004	0.087	0.014	0.019	0.145	0.049	0.012	0.239	0.677
2	4	3	1	2	0.340	0.004	0.080	0.013	0.018	0.138	0.044	0.011	0.225	0.648
2	4	3	2	1	0.312	0.004	0.072	0.017	0.020	0.149	0.042	0.011	0.238	0.626
2	4	3	2	2	0.303	0.004	0.077	0.016	0.019	0.147	0.041	0.011	0.233	0.616
3	1	1	3	1	0.394	0.004	0.083	0.015	0.019	0.151	0.046	0.015	0.246	0.727
3	1	1	3	2	0.393	0.004	0.084	0.015	0.020	0.152	0.046	0.015	0.248	0.729
3	1	1	4	1	0.341	0.004	0.204	0.008	0.012	0.079	0.028	0.009	0.136	0.686
3	1	1	4	2	0.342	0.004	0.206	0.008	0.012	0.079	0.029	0.009	0.138	0.688
3	1	3	1	1	0.372	0.004	0.054	0.015	0.019	0.153	0.055	0.015	0.258	0.688
3	1	3	1	2	0.372	0.004	0.055	0.015	0.019	0.154	0.055	0.016	0.258	0.690
3	1	3	2	1	0.382	0.004	0.087	0.015	0.021	0.146	0.049	0.014	0.245	0.718
3	1	3	2	2	0.378	0.004	0.092	0.016	0.021	0.146	0.049	0.014	0.246	0.720
3	4	1	3	1	0.341	0.003	0.115	0.016	0.019	0.148	0.043	0.013	0.240	0.699
3	4	1	3	2	0.343	0.004	0.163	0.015	0.017	0.128	0.039	0.013	0.211	0.721
3	4	1	4	1	0.363	0.004	0.107	0.012	0.017	0.131	0.045	0.013	0.219	0.692
3	4	1	4	2	0.353	0.004	0.110	0.012	0.017	0.125	0.042	0.013	0.208	0.675
3	4	3	1	1	0.334	0.004	0.182	0.013	0.014	0.081	0.031	0.009	0.148	0.668
3	4	3	1	2	0.340	0.004	0.171	0.012	0.014	0.081	0.030	0.009	0.147	0.662
3	4	3	2	1	0.292	0.004	0.181	0.013	0.016	0.120	0.040	0.011	0.201	0.677
3	4	3	2	2	0.296	0.004	0.166	0.013	0.017	0.128	0.043	0.011	0.213	0.678
4	1	1	3	1	0.430	0.004	0.081	0.016	0.019	0.125	0.041	0.014	0.215	0.729
4	1	1	3	2	0.450	0.004	0.075	0.016	0.020	0.128	0.042	0.014	0.221	0.749
4	1	1	4	1	0.418	0.004	0.099	0.014	0.021	0.150	0.040	0.014	0.238	0.759
4	1	1	4	2	0.420	0.004	0.092	0.014	0.021	0.150	0.040	0.014	0.239	0.755
4	1	3	1	1	0.369	0.004	0.060	0.019	0.021	0.156	0.065	0.015	0.276	0.709
4	1	3	1	2	0.368	0.004	0.056	0.019	0.022	0.168	0.067	0.015	0.291	0.719
4	1	3	2	1	0.383	0.004	0.082	0.017	0.019	0.139	0.053	0.014	0.243	0.712
4	1	3	2	2	0.382	0.004	0.080	0.017	0.019	0.142	0.053	0.014	0.244	0.710
4	4	1	3	1	0.396	0.004	0.115	0.012	0.019	0.142	0.045	0.016	0.233	0.748
4	4	1	3	2	0.401	0.004	0.073	0.012	0.019	0.146	0.047	0.016	0.239	0.717
4	4	1	4	1	0.378	0.003	0.097	0.013	0.020	0.157	0.052	0.013	0.256	0.735
4	4	1	4	2	0.358	0.003	0.080	0.013	0.020	0.143	0.047	0.013	0.235	0.677
4	4	3	1	1	0.327	0.003	0.125	0.017	0.019	0.144	0.056	0.010	0.247	0.702
4	4	3	1	2	0.349	0.003	0.168	0.018	0.020	0.151	0.060	0.011	0.260	0.780
4	4	3	2	1	0.325	0.004	0.108	0.015	0.019	0.167	0.057	0.013	0.271	0.708
4	4	3	2	2	0.307	0.004	0.138	0.014	0.018	0.158	0.055	0.012	0.257	0.706
