# Supplementary material for: Litter Species Composition and Topographic Effects on Fuels and Modeled Fire Behavior in an Oak-Hickory Forest in the Eastern USA
Source: PLoS One. 2016 Aug 18;11(8):e0159997. doi: 10.1371/journal.pone.0159997 (PMC4990339; doi:10.1371/journal.pone.0159997)
Supplement: S7 Table — Heat of combustion during the flaming period (FHC, MJ kg-1), time to ignition (tig, s), and peak heat release rate (pHRR, kW m-2), are provided for individual maple- (LITT_CODE = 1) and oak-dominated beds (LITT_CODE = 3)(S7.csv). Beds were located at all four sites and on ridge (TOPO = 1) and stream terrace (TOPO = 4) positions. Data were averaged for analysis across the beds of each litter type in each common garden. Combined L, F, and H bulk density (LFH_DENS, kg m-3) and the density of the underlying mineral soil (SUB_DENS, kg m-3) are also provided. (CSV) [file pone.0159997.s007.csv]

SITE	TOPO	LITT_CODE	BED	LFH_DENS	SUB_DENS	FHC	tig	pHRR
1	1	1	3	-9999	-9999	-9999	-9999	-9999
1	1	1	4	94.79283315	658.1601061	10.138	5.5	198.501
1	1	3	1	-9999	-9999	-9999	-9999	-9999
1	1	3	2	67.98938647	499.2198443	10.67	6.25	149.7006
1	4	1	3	25.11530418	498.3394451	11.738	7	131.2181
1	4	1	4	37.04797907	531.6290513	11.33	6.5	126.4525
1	4	3	1	27.85442847	853.4461168	12.63	6.5	170.2895
1	4	3	2	24.88838128	476.7112089	9.64	5.5	148.9422
2	1	1	3	-9999	-9999	-9999	-9999	-9999
2	1	1	4	-9999	-9999	-9999	-9999	-9999
2	1	3	1	38.98546537	573.4599141	12.817	8	196.362
2	1	3	2	36.21803622	461.9384322	11.902	7	216.0671
2	4	1	3	-9999	-9999	-9999	-9999	-9999
2	4	1	4	-9999	-9999	-9999	-9999	-9999
2	4	3	1	29.13957259	356.9531667	11.999	4.75	214.453
2	4	3	2	-9999	-9999	-9999	-9999	-9999
3	1	1	3	39.89081281	476.4101016	10.48	5.75	167.4731
3	1	1	4	-9999	-9999	-9999	-9999	-9999
3	1	3	1	-9999	-9999	-9999	-9999	-9999
3	1	3	2	-9999	-9999	-9999	-9999	-9999
3	4	1	3	25.51541131	494.7772038	10.29	7.75	100.8667
3	4	1	4	35.85767931	412.665129	10.94	8	123.5979
3	4	3	1	38.43528862	564.9330116	10.31	7.25	151.1567
3	4	3	2	92.79992992	301.6352967	9.9	5.25	145.9337
4	1	1	3	28.68126361	598.5614791	10.34	6.25	124.9206
4	1	1	4	35.75076855	839.8136396	12.56	9.75	172.3613
4	1	3	1	29.31941009	538.5113878	14.57	4.5	168.4725
4	1	3	2	18.1353492	847.0390704	10.27	10.5	126.7471
4	4	1	3	46.6772575	430.3876517	10.2	8.75	119.5015
4	4	1	4	38.69386915	416.279833	11.3	12.25	125.4741
4	4	3	1	23.96318268	792.0531749	13.65	8.25	172.3805
4	4	3	2	32.09265634	807.1359394	11.5	5.25	172.6122
