# Supplementary material for: Litter Species Composition and Topographic Effects on Fuels and Modeled Fire Behavior in an Oak-Hickory Forest in the Eastern USA
Source: PLoS One. 2016 Aug 18;11(8):e0159997. doi: 10.1371/journal.pone.0159997 (PMC4990339; doi:10.1371/journal.pone.0159997)
Supplement: S8 Table — Ranked spread index (RankSI), modeled rate of spread (RankROS), and fireline intensity (RankI) are provided as used in analyses (S8.csv). Site, topographic position (TOPO; 1 = ridges, 2 = south benches, 3 = northeast benches, and 4 = stream terraces), and litter type (LITT_CODE, 1 = maple dominated, 2 = mixed, and 3 = oak-dominated) are indicated. Day since wetting rain is also provided. (CSV) [file pone.0159997.s008.csv]

SITE	TOPO	LITT_CODE	DAY	RankROS	RankI	RankSI
1	1	1	2	0.20833	0.21528	0.21528
1	1	1	3	0.1875	0.1875	0.18056
1	1	1	4	0.24306	0.24306	0.51389
1	1	1	5	0.23611	0.23611	0.50694
1	2	1	2	0.47917	0.48611	0.625
1	2	1	3	0.54167	0.54861	0.68056
1	2	1	4	0.52083	0.52778	0.65972
1	2	1	5	0.52778	0.53472	0.70139
1	3	1	2	0.90972	0.92361	0.0625
1	3	1	3	0.9375	0.9375	0.14583
1	3	1	4	0.94444	0.94444	0.25
1	3	1	5	0.93056	0.93056	0.41667
1	4	1	2	0.27778	0.28472	0.31944
1	4	1	3	0.29167	0.30556	0.32639
1	4	1	4	0.28472	0.29861	0.27778
1	4	1	5	0.29861	0.3125	0.48611
3	1	1	2	0.64583	0.65278	0.38889
3	1	1	3	0.6875	0.69444	0.4375
3	1	1	4	0.68056	0.6875	0.375
3	1	1	5	0.70139	0.71528	0.47917
3	2	1	2	0.72917	0.74306	0.13194
3	2	1	3	0.76389	0.79167	0.3125
3	2	1	4	0.75	0.77083	0.56944
3	2	1	5	0.73611	0.75694	0.30556
3	3	1	2	0.09028	0.09028	0.03472
3	3	1	3	0.14583	0.13194	0.04167
3	3	1	4	0.44444	0.42361	0.25694
3	3	1	5	0.48611	0.45833	0.44444
3	4	1	2	0.34028	0.34028	0.00694
3	4	1	3	0.38194	0.38889	0.09722
3	4	1	4	0.74306	0.72222	0.34722
3	4	1	5	0.77778	0.73611	0.33333
4	1	1	2	0.57639	0.59028	0.27083
4	1	1	3	0.86806	0.86806	0.49306
4	1	1	4	0.88194	0.88194	0.40278
4	1	1	5	0.875	0.875	0.53472
4	2	1	2	0.50694	0.49306	0.15972
4	2	1	3	0.51389	0.5	0.45833
4	2	1	4	0.5	0.47917	0.29167
4	2	1	5	0.53472	0.52083	0.35417
4	3	1	2	0.31944	0.31944	0.01389
4	3	1	3	0.69444	0.65972	0.07639
4	3	1	4	0.70833	0.68056	0.11111
4	3	1	5	0.72222	0.70833	0.15278
4	4	1	2	0.63889	0.66667	0.04861
4	4	1	3	0.67361	0.70139	0.13889
4	4	1	4	0.65278	0.67361	0.11806
4	4	1	5	0.71528	0.72917	0.19444
1	1	2	2	0.375	0.35417	0.36111
1	1	2	3	0.38889	0.375	0.65278
1	1	2	4	0.36806	0.34722	0.55556
1	1	2	5	0.39583	0.38194	0.57639
1	2	2	2	0.84722	0.84028	0.59028
1	2	2	3	0.86111	0.86111	0.82639
1	2	2	4	0.84028	0.82639	0.76389
1	2	2	5	0.85417	0.84722	0.88889
1	3	2	2	0.97917	0.97917	0.06944
1	3	2	3	0.99306	0.99306	0.22222
1	3	2	4	0.98611	0.98611	0.46528
1	3	2	5	1	1	0.63194
1	4	2	2	0.02778	0.02778	0.1875
1	4	2	3	0.15972	0.15972	0.39583
1	4	2	4	0.18056	0.18056	0.47222
1	4	2	5	0.15278	0.15278	0.60417
3	1	2	2	0.54861	0.51389	0.78472
3	1	2	3	0.56944	0.54167	0.95139
3	1	2	4	0.58333	0.55556	0.75
3	1	2	5	0.60417	0.56944	0.8125
3	2	2	2	0.95139	0.95139	0.38194
3	2	2	3	0.96528	0.96528	0.52778
3	2	2	4	0.95833	0.95833	0.5625
3	2	2	5	0.97222	0.97222	0.64583
3	3	2	2	0.07639	0.07639	0.02778
3	3	2	3	0.08333	0.08333	0.10417
3	3	2	4	0.43056	0.41667	0.54861
3	3	2	5	0.45833	0.4375	0.52083
3	4	2	2	0.17361	0.17361	0.02083
3	4	2	3	0.19444	0.19444	0.125
3	4	2	4	0.63194	0.60417	0.42361
3	4	2	5	0.61806	0.59722	0.40972
4	1	2	2	0.625	0.61111	0.36806
4	1	2	3	0.89583	0.89583	0.58333
4	1	2	4	0.91667	0.90278	0.43056
4	1	2	5	0.92361	0.91667	0.61111
4	2	2	2	0.21528	0.20833	0.54167
4	2	2	3	0.26389	0.22222	0.66667
4	2	2	4	0.66667	0.64583	0.77778
4	2	2	5	0.65972	0.63889	0.69444
4	3	2	2	0.04167	0.04167	0.05556
4	3	2	3	0.05556	0.0625	0.26389
4	3	2	4	0.35417	0.36806	0.20833
4	3	2	5	0.34722	0.36111	0.22917
4	4	2	2	0.55556	0.58333	0.08333
4	4	2	3	0.83333	0.85417	0.20139
4	4	2	4	0.88889	0.88889	0.23611
4	4	2	5	0.90278	0.90972	0.34028
1	1	3	2	0.10417	0.11806	0.73611
1	1	3	3	0.13889	0.14583	0.9375
1	1	3	4	0.125	0.13889	0.94444
1	1	3	5	0.16667	0.16667	0.875
1	2	3	2	0.22222	0.25	0.79861
1	2	3	3	0.25	0.27083	0.93056
1	2	3	4	0.22917	0.25694	0.89583
1	2	3	5	0.25694	0.27778	0.85417
1	3	3	2	0.49306	0.5625	0.28472
1	3	3	3	0.59028	0.61806	0.72917
1	3	3	4	0.61111	0.63194	0.77083
1	3	3	5	0.59722	0.625	0.75694
1	4	3	2	0.06944	0.06944	0.6875
1	4	3	3	0.13194	0.125	0.84722
1	4	3	4	0.09722	0.09722	0.71528
1	4	3	5	0.11111	0.10417	1
3	1	3	2	0.41667	0.44444	0.95833
3	1	3	3	0.42361	0.46528	0.98611
3	1	3	4	0.46528	0.50694	0.97222
3	1	3	5	0.4375	0.47222	0.99306
3	2	3	2	0.75694	0.77778	0.83333
3	2	3	3	0.79167	0.8125	0.86806
3	2	3	4	0.82639	0.83333	0.84028
3	2	3	5	0.81944	0.81944	0.92361
3	3	3	2	0.00694	0.00694	0.29861
3	3	3	3	0.01389	0.01389	0.72222
3	3	3	4	0.02083	0.02083	0.80556
3	3	3	5	0.0625	0.05556	0.81944
3	4	3	2	0.04861	0.04861	0.17361
3	4	3	3	0.33333	0.33333	0.45139
3	4	3	4	0.3125	0.29167	0.79167
3	4	3	5	0.32639	0.32639	0.88194
4	1	3	2	0.40278	0.40972	0.5
4	1	3	3	0.36111	0.39583	0.86111
4	1	3	4	0.80556	0.79861	0.91667
4	1	3	5	0.8125	0.80556	0.90278
4	2	3	2	0.03472	0.03472	0.74306
4	2	3	3	0.27083	0.22917	0.90972
4	2	3	4	0.20139	0.20139	0.97917
4	2	3	5	0.30556	0.26389	0.96528
4	3	3	2	0.11806	0.11111	0.16667
4	3	3	3	0.40972	0.40278	0.09028
4	3	3	4	0.45139	0.43056	0.59722
4	3	3	5	0.47222	0.45139	0.61806
4	4	3	2	0.5625	0.57639	0.24306
4	4	3	3	0.78472	0.76389	0.67361
4	4	3	4	0.77083	0.75	0.63889
4	4	3	5	0.79861	0.78472	0.70833
